# Supplementary material for: Ustisorbicillinols G and H, Two New Antibacterial Sorbicillinoids from the Albino Strain LN02 of Rice False Smut Fungus Villosiclava virens
Source: Molecules. 2025 Jul 20;30(14):3039. doi: 10.3390/molecules30143039 (PMC12300444; doi:10.3390/molecules30143039)
Supplement: Supplementary file 1 [file molecules-30-03039-s001.zip]

Archive with 1 entries (1 files):
- molecules-3728147-supplementary.pdf
